# Supplementary material for: Evaluation of New Potential Inflammatory Markers in Patients with Nonvalvular Atrial Fibrillation
Source: Int J Mol Sci. 2023 Feb 7;24(4):3326. doi: 10.3390/ijms24043326 (PMC9964249; doi:10.3390/ijms24043326)
Supplement: Supplementary file 1 [file ijms-24-03326-s001.zip]

Archive with 1 entries (1 files):
- ijms-2080725-supplementary.pdf
